# Supplementary material for: Design, Synthesis, Molecular Modeling and Biological Evaluation of Novel Pyrazole Benzimidazolone Derivatives as Potent Antioxidants
Source: Pharmaceuticals (Basel). 2023 Nov 24;16(12):1648. doi: 10.3390/ph16121648 (PMC10747449; doi:10.3390/ph16121648)
Supplement: Supplementary file 1 [file pharmaceuticals-16-01648-s001.zip]

Archive with 1 entries (1 files):
- pharmaceuticals-2715283-supplementary.pdf
